# Supplementary material for: Identification of Potential Lead Compounds Targeting Novel Druggable Cavity of SARS-CoV-2 Spike Trimer by Molecular Dynamics Simulations
Source: Int J Mol Sci. 2023 Mar 27;24(7):6281. doi: 10.3390/ijms24076281 (PMC10094189; doi:10.3390/ijms24076281)
Supplement: Supplementary file 1 [file ijms-24-06281-s001.zip]

Archive with 1 entries (1 files):
- ijms-2238476-supplementary.pdf
